# Supplementary material for: Chromosome-level genome assembly of hadal snailfish reveals mechanisms of deep-sea adaptation in vertebrates
Source: eLife. 2023 Dec 22;12:RP87198. doi: 10.7554/eLife.87198 (PMC10746142; doi:10.7554/eLife.87198)
Supplement: Supplementary file 1. [file elife-87198-supp1.xlsx]

## Sheet: Sheet1
Species	ID in main text	name	Sources	Location (Depth)	Sampling date	Lander	Sex	Usage
Hadal snailfish	MHS01	Pseudoliparis swirei	PRJNA472845	Mariana trench	——
	MHS02
	MHS03
	MHS04		this work	141°56.8663′E, 10°59.2497′N (7,034m)	July 19th, 2019	Tianya	unkown	Genome sequencing, RNA-Seq
	MHS05							Whole Genome Resequencing, RNA-Seq
	MHS06
	MHS07
	YHS01	Yap hadal snailfish	SRR8510169~ SRR8510172	Yap Trench	——
	KHS01	Notoliparis kermadecensis	KY659195.1	Kermadec Trench	——
	KHS02		KY659197.1
	KHS03		KY659198.1
Tanaka's snailfish	TS01	Liparis tanakae		——	——
	TS02		this work	123°37.298'E, 36°22.064'N (about 60m)	Dec 3th, 2018	——	unkown	Genome sequencing
	TS03							Whole Genome Resequencing, RNA-Seq
	TS04
	TS05
