# Supplementary material for: Chromosome-level genome assembly of hadal snailfish reveals mechanisms of deep-sea adaptation in vertebrates
Source: eLife. 2023 Dec 22;12:RP87198. doi: 10.7554/eLife.87198 (PMC10746142; doi:10.7554/eLife.87198)
Supplement: Supplementary file 4. [file elife-87198-supp4.xlsx]

## Sheet: Sheet1
Types of BUSCOs	hadal snailfish		Tanaka's snailfish
	number	percentage	number	percentage
Complete BUSCOs	3496	0.96	3505	0.963
Complete and single-copy BUSCOs	3458	0.95	3466	0.952
Complete and duplicated BUSCOs	38	0.01	39	0.011
Fragmented BUSCOs	22	0.006	30	0.008
Missing BUSCOs	122	0.034	105	0.029
Total number	3640
