# Supplementary material for: Chromosome-level genome assembly of hadal snailfish reveals mechanisms of deep-sea adaptation in vertebrates
Source: eLife. 2023 Dec 22;12:RP87198. doi: 10.7554/eLife.87198 (PMC10746142; doi:10.7554/eLife.87198)
Supplement: Supplementary file 13. [file elife-87198-supp13.xlsx]

## Sheet: Sheet1
Banay	Genus	Espesye	Maximum Depth (m)
Liparidae	Careproctus	Careproctu colletti	1350
Liparidae	Careproctus	Careproctus cypselurus	1775
Liparidae	Careproctus	Careproctus marginatus	950
Liparidae	Careproctus	Careproctus roseofuscus	1950
Liparidae	Crystallias	Crystallias matsushimae	700
Liparidae	Liparis	Liparis agassizii	100
Liparidae	Liparis	Liparis ochotensis	761
Liparidae	Liparis	Liparis punctulatus	20
Liparidae	Liparis	Liparis tanakae	121
Liparidae	Liparis	Liparis tessellatus NSMT	346
Liparidae	Nectoliparis	Nectoliparis pelagicus	3383
Liparidae	Paraliparis	Paraliparis dipterus	250
Liparidae	Paraliparis	Paraliparis meridionalis	932
Liparidae	Rhodichthys	Rhodichthys regina	2365
